# Supplementary material for: Association of Plant-Based and High-Protein Diets with a Lower Obesity Risk Defined by Fat Mass in Middle-Aged and Elderly Persons with a High Genetic Risk of Obesity
Source: Nutrients. 2023 Feb 20;15(4):1063. doi: 10.3390/nu15041063 (PMC9960655; doi:10.3390/nu15041063)
Supplement: Supplementary file 1 [file nutrients-15-01063-s001.zip]

Archive with 1 entries (1 files):
- nutrients-2112676-supplementary.pdf
